# Supplementary material for: Relationship between training status and stress response in Chinese college student-athletes: chain mediation between sport performance strategies and coping styles
Source: Front Psychol. 2025 Jul 9;16:1597539. doi: 10.3389/fpsyg.2025.1597539 (PMC12285528; doi:10.3389/fpsyg.2025.1597539)
Supplement: Supplementary file 1 [file Data_Sheet_1.zip]

Archive with 6 entries (4 files):
- Data Sheet_1/
- Data Sheet_1/scale/
- Data Sheet_1/scale/Athlete Stress Scale.docx
- Data Sheet_1/scale/Athlete Training Status Monitoring Scale.docx
- Data Sheet_1/scale/Chinese Athletes Coping Scale.docx
- Data Sheet_1/scale/Sports Performance Strategies Scale.doc
